# Supplementary material for: Rubber tail illusion is weakened in Ca2+-dependent activator protein for secretion 2 (Caps2)-knockout mice
Source: Sci Rep. 2019 May 17;9:7552. doi: 10.1038/s41598-019-43996-9 (PMC6525187; doi:10.1038/s41598-019-43996-9)
Supplement: Supplementary file 2 — Dataset [file 41598_2019_43996_MOESM2_ESM.xlsx]

## Sheet: Rubber tail task (Exp 1)
Rubbber tail task (Experiment 1)
Caps2-KO																											WT
KO#01		KO#02		KO#03		KO#04		KO#05		KO#06		KO#07		KO#08		KO#09		KO#10		KO#11		KO#12		KO#13			WT#01		WT#02		WT#03		WT#04		WT#05		WT#06		WT#07		WT#08		WT#09		WT#10		WT#11		WT#12
SYNC	ASYNC	SYNC	ASYNC	SYNC	ASYNC	SYNC	ASYNC	SYNC	ASYNC	SYNC	ASYNC	SYNC	ASYNC	SYNC	ASYNC	SYNC	ASYNC	SYNC	ASYNC	SYNC	ASYNC	SYNC	ASYNC	SYNC	ASYNC		SYNC	ASYNC	SYNC	ASYNC	SYNC	ASYNC	SYNC	ASYNC	SYNC	ASYNC	SYNC	ASYNC	SYNC	ASYNC	SYNC	ASYNC	SYNC	ASYNC	SYNC	ASYNC	SYNC	ASYNC	SYNC
0.5	0	0	0	0	0	0.5	0.5	0	0.5	0.5	0	0	0.5	0	0.5	0.5	0	0.5	0	0.5	0	1	0	0	0.5		1	0	0.5	0	0.5	1	0.5	0.5	0.5	0.5	0.5	0	0.5	0.5	0	0.5	0.5	0.5	0	0.5	0.5	0.5	0.5
0.5	0	0.5	0	0.5	0	0.5	0.5	0	0.5	0	0.5	0.5	0.5	0	0	0.5	0.5	0	0.5	0	0.5	0.5	0.5	0.5	0		0.5	0	0.5	0	0.5	0.5	1	0.5	0.5	0.5	0	0.5	0.5	0.5	0.5	1	0.5	0	0	0	0	0.5	0.5
1	1	0.5	0	0.5	0	1	0.5	0	0	0	0	0	0.5	0	0.5	0.5	0	0	0	0	0.5	0.5	0	0	0.5		1	0.5	0	0	0.5	0	0.5	0.5	0.5	1	0	0	0.5	0.5	0.5	0.5	0.5	0.5	0.5	0.5	0.5	1	0.5
0	0	0	0	0	0	0	0.5	0.5	0	0	0	0.5	0	0	0.5	0	0	0	0	0.5	0.5	0.5	0.5	0.5	0.5		0.5	0.5	0.5	0	0.5	0.5	0.5	0.5	0.5	0.5	0.5	0.5	0	0	0	0.5	0.5	0.5	0.5	0	0.5	0.5	0.5
0.5	0	0.5	0.5	0.5	0	0.5	0	0	0.5	0	0	0	0.5	0.5	0	0	0	0	0.5	0.5	0	0.5	0.5	0.5	0.5		0.5	0.5	0	0.5	0.5	0.5	0	0.5	0.5	0.5	0	0.5	0	0.5	0	0.5	0.5	0	0	0.5	0	0.5	0.5
0	0	0	0	0	0	1	0.5	0	0.5	0	0.5	0.5	0	0	0	0.5	0	0	0.5	0.5	0.5	0.5	1	0.5	0.5		0.5	0.5	0.5	0	0	0.5	0.5	0.5	0.5	0.5	0	0	0.5	0	0.5	0.5	0.5	0.5	0.5	0	0.5	1	0.5
0.5	0	0.5	0.5	0	0.5	0.5	0.5	0.5	0	0.5	0	0.5	0	0	0	0	0	0.5	0	0	0.5	0.5	0.5	0.5	0.5		0.5	0.5	0.5	0	0.5	1	0	0.5	0.5	0.5	0.5	0.5	1	0.5	0	0.5	0	0.5	0.5	0	0	0.5	0
0	0	0	0.5	0	0.5	1	0.5	0	0	0	0	0	1	0	0.5	0	1	0	0	0	0	0	0.5	0	0		1	0.5	1	0.5	1	0.5	0	0.5	0.5	1	0.5	0	0	0	0.5	0.5	0	0.5	0.5	0.5	0.5	0.5	0
0	0	0.5	0.5	0.5	0	0	0.5	0	0.5	0.5	0.5	0.5	0	0.5	0	0	0.5	0	0.5	0	0.5	0.5	0	0	0.5		0.5	1	0.5	0	0.5	0.5	0	0.5	0.5	0.5	0	0	0	0	0.5	0.5	0.5	0	0	0	0.5	0	0.5
0	1	0.5	0.5	0.5	0	0.5	0.5	0.5	0	0.5	0	0.5	0	0	0.5	0	0.5	0.5	0	0	0	0	0.5	0	0		0.5	0.5	0.5	0.5	0	1	0	0.5	0.5	0.5	0	0.5	0.5	0	0.5	0.5	0	0.5	0	0.5	0.5	0.5	0.5
0	0	0.5	0.5	0.5	0.5	0.5	0.5	0	0	0.5	0	0	0	0	0	0	0	0	0.5	0	0.5	0.5	0.5	0	0		1	0.5	0.5	0.5	0.5	1	1	0.5	0	0	0	0.5	0	0.5	0.5	0	0.5	0	0.5	0.5	0.5	0.5	0.5
0.5	0	0.5	0	0	0.5	0	0	0.5	0	0.5	0	0	0	0.5	0.5	0	0	0	0.5	0.5	0.5	0.5	0.5	0	1		0.5	0	0.5	0	0.5	0.5	0.5	0.5	0.5	0.5	0.5	0.5	0.5	0.5	0.5	0.5	0.5	0.5	0	0.5	0	0	0.5
0.5	0	0.5	0	1	0	0	0.5	0	0.5	0	0	0	0	0.5	0.5	0	0	0	0	0	0	0	0.5	0.5	0.5		0.5	0.5	0	0.5	0	0.5	0.5	0	0.5	0.5	0.5	0.5	0	0.5	0.5	0	0.5	0	0.5	0	0	0.5	0.5
0.5	0.5	0.5	0.5	0.5	0	0	0.5	0	0.5	0	0	0	0.5	0	0.5	0.5	0	0.5	0	0	0.5	0.5	0	0.5	0.5		1	1	0.5	0	1	0.5	0.5	0.5	0.5	0	0.5	0.5	0.5	0	0.5	0.5	0	0.5	0.5	1	0	0.5	0
0	0.5	0	1	0	1	0.5	0	0	0.5	0	0	0.5	0	0	0	0	0.5	0	0.5	0.5	0.5	0.5	0	0	0.5		0.5	0	0.5	0.5	0	0.5	0.5	0.5	0	0	0	0	0.5	0.5	0	0	0.5	0.5	0	1	0	0.5	0.5
0.5	1	0.5	0.5	0	0	0.5	0.5	0	0	0.5	0	0	0.5	0.5	0	0	0	0	0	0	0	1	0	0	0		0	0.5	0	0	0.5	0.5	0.5	0.5	0.5	0.5	0	0	0.5	0.5	0.5	0.5	0.5	0	0.5	0.5	0.5	1	0.5
1	0.5	1	0.5	0.5	0.5	0.5	0.5	0	0	0	0	0	0	0	0	0	0	0	0.5	0.5	0	0.5	0	0	0		1	0.5	0.5	0	0.5	0.5	0.5	0.5	0	0.5	0.5	0.5	0	0.5	0	0.5	0.5	0.5	0.5	0.5	0.5	0.5	0.5
0.5	0	1	0	0	0.5	0	0	0.5	0.5	0	0	0	0	0	0	0	0	0	0	0.5	0	0.5	0.5	0.5	0.5		1	0.5	0.5	0.5	0.5	0	0.5	0.5	0.5	0	0.5	0	0.5	1	0	0.5	0	0.5	0	0	0.5	0.5	0
0	0	1	0	1	0	0	0.5	0	0.5	0	0.5	0.5	0	0	0	0	0.5	0	0.5	0.5	0.5	0.5	0.5	0	0		0.5	0.5	0	0.5	0	0.5	0	0.5	0.5	0	0	0.5	0.5	0.5	0.5	0.5	0	0	0.5	0.5	0.5	0.5	0
0.5	0.5	0	0.5	0.5	0.5	0.5	1	0	0.5	0.5	0	0	0	0	0	0.5	0.5	0	0.5	0.5	0	0.5	0	0.5	0		0	0	0	0.5	0	0.5	0.5	0.5	0.5	0.5	0.5	0.5	0	1	0.5	0.5	0.5	1	0.5	0.5	0.5	0	0.5
0.5	0.5	0	1	0	0.5	0.5	1	0	0	0	0.5	0	0	0	0	0	1	0.5	0	0.5	0.5	0	0	0.5	0.5		0.5	0	0.5	0	1	0.5	0.5	0.5	0.5	0.5	0.5	0	0	0.5	0	0	0.5	0	0.5	0	0.5	0	0.5
1	0	0.5	0	0.5	0	0.5	0.5	0	0.5	0	0	0	0	0	0.5	0	0	0.5	0.5	0.5	0	0.5	0.5	0.5	0		0.5	0.5	0	0	0.5	0.5	0.5	0.5	0.5	0.5	0.5	0.5	0.5	0.5	0.5	0.5	0.5	0	0.5	0	0.5	0	0
0	0.5	0	0.5	0	1	0.5	0.5	0	0.5	0	0	0	0	0	0.5	0	0	0	0.5	0.5	1	1	0	0.5	0.5		0.5	0.5	0.5	0	0.5	0.5	0	0.5	0	0.5	0.5	0.5	0	0.5	0	0.5	0	0	0	0	0.5	0	0.5
0.5	1	0.5	0.5	1	0	0.5	0.5	1	0	0	0	0	0	0	0	0.5	0	0.5	0.5	0.5	0	0.5	0.5	0.5	0		0.5	0.5	0.5	0	0.5	0	0.5	0.5	0.5	0.5	0.5	0.5	0.5	0.5	0.5	0.5	0.5	0.5	0.5	0.5	0	0.5	0.5
0	0	0.5	0.5	0.5	0	0.5	0.5	0	0.5	0	0.5	0	0	0	0	0.5	0	0	0.5	0	0	1	0	0	0		0.5	0.5	0.5	0.5	0.5	1	1	0.5	0.5	0	0	0.5	0.5	0.5	0.5	0	0	0	0	0.5	0	0.5	1
0.5	0.5	0	0.5	0	0.5	0.5	0.5	0	0.5	0	0	0	0.5	0	0	0.5	0.5	0	0.5	0.5	0	0.5	0.5	0	0		0	0.5	0	0.5	0.5	0.5	0.5	0.5	0.5	0	0.5	0.5	0.5	0.5	0	0.5	0	0.5	0.5	0.5	0	0.5	0
0.5	0	0	0.5	0	0.5	0.5	0	0	0	0	0	0.5	0	0.5	0	0.5	0	0	0	0.5	0.5	0	0.5	0	0.5		0.5	0.5	0.5	0.5	0.5	0.5	0.5	0.5	0.5	0.5	0.5	0.5	0.5	0	0	0	0	0	0	0	0.5	0	0.5
0	0	0.5	0.5	0.5	1	0.5	0	0	0	0	0.5	0	0	0.5	0.5	0	0	0	0	0	0.5	0	0.5	0	0.5		0.5	0.5	0	0	0	0.5	0.5	0	0	0.5	0.5	0	0.5	0.5	0.5	1	0	0.5	0.5	0.5	0.5	0.5	0.5
0	1	0	0.5	0	0.5	0	0.5	0	0	0	0.5	0.5	0	0	0.5	0	0.5	0	0.5	0.5	0.5	0.5	0.5	0	0		1	0.5	0.5	0	0.5	0.5	1	0.5	1	0.5	0.5	0	0.5	0	0.5	0.5	0	0	0	0.5	0	0.5	0
0	0.5	0	0.5	0	0	0	0.5	0	0	0	0.5	0.5	0.5	0	0.5	0	0.5	0	0	0.5	0	0	0.5	0	0.5		0.5	0	0	1	0.5	0	0	0	0.5	0.5	0.5	0.5	0	0	1	0.5	0	0.5	0	0	0	0.5	0
0	0	0.5	0.5	0	0	0.5	0.5	0	0.5	0	0.5	0	0.5	0	0.5	0	0.5	0.5	0	0	0.5	0	0.5	0	0.5		0.5	0.5	0	0	0	0.5	0.5	1	0.5	0.5	0.5	0.5	0	0.5	0.5	0.5	0	0.5	0	0.5	0	0.5	0.5
0	0	0	0	0	0	0.5	0.5	0	0	0	0	0	0	0	0	0	0.5	0	0.5	0	0	0.5	0.5	0	0		0	0.5	0	0	0.5	0.5	1	0.5	0.5	0.5	0.5	0.5	0	0.5	0	0	0.5	0.5	0.5	0	0	0.5	0
0	0	0.5	0	0.5	0.5	1	0.5	0.5	0	0	0	0	0	1	0	0.5	0	0.5	0	0	0	1	0	0.5	0		0.5	0.5	0	0.5	0.5	0.5	0.5	0.5	0.5	0.5	0.5	0.5	0.5	0.5	0	0.5	0	0.5	0.5	0	0.5	0.5	0
0.5	0.5	0.5	0.5	0	0.5	0.5	0.5	0.5	0.5	0	0	0	0.5	0	0.5	0	0.5	0	0.5	0.5	0	0.5	0.5	0.5	0			0	0	0	0	0	0.5	0.5	0.5	0.5	0.5	0.5	0.5	0.5	0	0.5	0.5	0.5	0	0.5	0.5	0	0
0.5	0	0	0.5	0	0	0.5	0.5	0	0.5	0	0	0	0	0.5	0	0	0.5	0	0.5	0	0.5	0	0.5	0	0.5		0.5	0.5	0	0	0.5	0.5	0.5	1	0.5	0	0.5	0	0.5	0.5	0.5	0	0.5	0.5	0.5	0.5	0.5	0.5	0.5
0.5	0	0	0	0	0	0	0.5	0	0.5	0	0	0	0.5	0.5	0.5	0	0.5	0.5	0.5	0	1	0.5	0	0	0.5		0.5	0.5	0	0	0.5	1	0.5	0.5	0.5	0	0.5	0.5	0.5	0	0.5	0	0.5	0	0	0.5	0.5	0.5	0.5
0	0	0	1	0	0	0	1	0.5	0.5	0	0	0	0	0.5	0.5	0	0.5	0	0	0.5	0.5	0.5	0	0	0		0	0.5	0.5	0	0	0.5	0.5	0.5	1	0.5	0.5	0	0.5	1	0.5	0	0.5	0	0	0.5	0.5	0	0
0	0	0.5	1	0	0	0.5	0.5	0.5	0.5	0	0	0	0	0.5	0.5	0	0.5	0	0	0.5	0	0.5	0	0	0.5		0.5	0.5	0	0	0.5	0	0.5	0.5	0	0.5	0.5	0	0.5	0.5	0.5	0	0.5	0.5	0.5	0	0	0	0
0	0	1	1	1	0	0.5	0.5	0	0	0	0.5	0	0.5	0	0	0.5	0	0	0.5	0	0	0	0	0	0.5		0.5	0.5	0	0	0	0.5	0.5	0.5	0.5	0	0.5	0.5	0.5	1	0.5	0.5	0.5	0.5	0	0.5	0.5	0.5	0
1	0.5	1	0.5	0.5	0	0.5	1	0.5	0	0.5	0	0	0.5	0	0	0	1	0.5	0	0	0	0.5	0.5	0	0		0.5	0.5	0	0.5	0	0.5	0.5	1	0.5	0	0.5	0	0.5	0.5	0.5	0	0.5	0	0.5	1	1	0.5	0
0	0.5	0	0.5	0	0	0.5	0.5	0.5	0.5	0	0.5	0.5	0	0	0	0	0	0	0	0	0	0	0.5	0	0		0	0.5	0	0	1	0	0.5	0.5	0.5	0.5	0.5	0.5	0.5	0	0	0	0.5	0.5	0	0	0.5	0	0
0	0.5	0.5	0.5	0	0	0.5	0.5	0	0.5	0	0	0.5	0.5	0.5	0.5	0	0	0.5	0	0	0	0	0.5	0	0.5		0.5	0	0	0	0.5	0.5	0.5	0.5	0.5	0.5	0.5	0.5	0	0	0	0	0.5	0.5	0	0	0.5	0	0
0	0.5	0.5	0.5	0.5	0	1	0.5	0.5	0.5	0	0	0	0	0	0.5	0	0	0.5	0	0.5	0	0.5	0.5	0.5	0		0	0.5	0	0	0	0.5	0.5	0.5	0.5	0	0.5	0.5	0.5	0.5	0	0	0	0.5	0.5	0	0.5	0	0
0	0.5	0.5	0.5	0.5	0	0.5	0.5	0	0.5	0.5	0	0	0.5	0.5	0	0	0	0.5	0.5	0.5	0	1	0.5	0	0.5		0.5	0.5	0	0.5	1	0	0.5	0.5	0.5	0	0	0.5	0.5	0.5	0.5	0	0	0	0.5	0	0	0.5	0.5
0	0.5	0.5	0.5	0.5	1	0.5	0.5	0	0.5	0	0.5	0.5	0	0	0.5	0	0	0.5	0.5	0	0.5	0.5	0.5	0.5	0		0	0.5	0	0	0	0.5	0.5	0.5	0.5	0.5	0.5	0	0.5	0.5	0	0	0.5	0.5	0.5	0.5	0.5	0	0.5
0	0	0	0.5	0	0	0	0.5	0	0.5	0.5	0	0	0	0.5	0	0	0	0.5	0	0	0	0.5	0.5	0	0.5			0.5	0.5	0	0.5	0.5	0.5	0.5	0.5	0.5	0.5	0.5	0	0.5	0.5	0	0	0.5	0	0	0.5	0.5	0.5
0	0.5	0.5	0.5	0	0	0.5	0	0	0.5	0	0	0	0.5	0	0	0.5	0	0	0	0.5	0	0.5	0	0	0		0.5	0.5	0	0	0.5	0.5	0	0.5	0.5	0.5	0.5	0.5	0.5	0.5	0	0	0.5	0.5	0	0	0.5	0.5	0
0.5	0	0	0.5	0	0	0.5	0.5	1	0.5	0	0.5	0	0	0	0	0	0	0.5	0	0.5	0.5	0.5	0.5	0	0		0.5	0	0	0	1	0	0.5	0.5	0	0	0.5	0.5	0.5	0.5	0.5	0	0.5	0.5	0.5	0.5	0.5	0	0
0	0	0	0.5	0.5	1	0.5	0.5	0	0.5	0	0	0.5	0	0	0	0.5	0	0	0	0.5	0.5	0.5	0	0	0.5		0.5	0	0	0.5	0	0.5	0.5	0.5	0.5	0.5	0.5	0	0	0.5	0.5	0.5	0.5	0	0.5	0	0.5	0	0
0	0.5	0.5	1	0	0	0.5	0.5	1	0	0	0	0.5	0	0	0.5	0.5	0	0.5	0.5	1	0.5	0.5	0.5	0	0		0.5	0.5	0	0.5	1	0	0.5	0.5	0	0.5	0.5	0.5	0.5	0.5	0.5	0.5	0.5	0.5	0	0	0.5	0	0
0.5	0	0.5	0	0.5	0.5	0.5	0.5	0	0	0	0	0	0.5	0	0	0	0	0	0	0	0	0	0	0	0.5		0.5	0.5	0	0	0.5	0.5	0.5	0.5	0	0.5	0.5	0.5	0.5	0.5	0.5	0	0.5	0	0	0	0.5	0	0
0.5	1	1	0	1	0.5	0	0.5	0	0	0	0.5	0	0	0.5	0.5	0	0	0	0.5	0	0.5	0	0.5	0	0		0	0.5	0	0	0.5	0.5	0.5	0.5	0.5	0.5	0.5	0.5	0.5	0.5	0	0.5	0	0	0.5	0	0.5	0.5	0
1	0.5	0.5	0.5	0	0.5	0	0.5	0	0.5	0	0	0	0	0.5	0.5	0	0	0	0	0	0	0	0.5	0	0		0	0.5	0.5	0.5	0.5	0.5	0.5	0.5	0.5	0	0.5	0.5	0	0	0	0	0	0	0.5	0	0.5	0	0
0	0	0.5	0.5	0.5	0	0.5	0.5	0	0	0	0	0	0	0	0	0	0	0	0	0.5	0	0	0	0.5	0.5		0.5	0	0	0	0.5	0.5	1	0	0.5	0	0.5	0.5	0.5	0.5	0	0.5	0	0.5	0.5	0.5	0	0	0.5
0	0	0	0	0.5	0.5	1	0.5	0	0.5	0	0.5	0.5	0	0.5	0	0.5	0	0.5	0.5	0.5	0.5	0	0	0	0		1	0.5	0.5	0	0.5	0.5	0	0.5	0	0.5	0.5	0.5	0.5	0.5	0.5	0	0	0	1	0.5	0	0.5	0.5
0	0	0.5	0.5	0.5	0	0.5	0.5	0	0	0	0.5	0.5	0	0	0	0	0	0.5	0	0	0	0	0	0	0		0.5	0.5	0.5	0.5	0.5	0.5	0	0.5	0.5	0.5	0	0.5	1	0.5	0.5	0.5	0.5	0	0.5	0	0.5	0.5	0
0.5	0	0	0	0.5	0	0.5	0.5	0	0.5	0	0	0.5	0	0	0	0	0	0	0	0	0.5	0.5	0.5	0	0.5		0.5	0	0	0	0.5	0.5	0.5	0.5	0.5	0.5	0.5	0.5	0	0.5	0.5	0	0.5	0.5	0.5	0.5	0.5	0.5	0.5
0	0.5	1	0.5	0.5	0.5	0	0.5	0.5	0.5	0.5	0	0	0	0.5	0	0	0.5	0	0	0.5	0	0	0	0.5	0		0	0.5	0	0	0	0.5	0.5	0.5	0.5	0	0.5	0.5	0.5	0.5	0.5	0.5	0.5	0.5	0	1	0.5	0	0
0	0.5	0.5	0.5	0	0.5	0	0.5	1	0	0	0.5	0.5	0	0	0	0.5	0	0	0.5	0	0	0.5	0	0	0		0	0.5	0	0.5	0	0.5	0.5	0.5	0.5	0	0.5	0.5	0.5	0	0.5	0	0.5	0.5	0.5	0	0.5	0.5	0
0	0	0.5	0	0.5	0.5	0.5	0.5	0	0	0	0.5	0	0.5	0	0	0	0	0	0	0.5	0	0	0.5	0	0.5		0.5	0	0	0	0	0.5	0.5	0.5	0.5	0.5	0.5	0	0.5	1	0	0.5	0	0.5	0	0.5	0	0.5	0.5
1	0	0.5	0.5	0	0	0.5	0	0.5	0.5	0.5	0.5	0	0	0	0.5	0.5	0	0.5	0	0	0.5	0	0.5	0	0.5		0.5	0.5	0	0	0.5	0.5	0.5	0.5	0.5	0	0.5	0.5	0.5	0	0	0	0.5	0	0.5	0.5	0.5	0.5	0
0.5	0	0.5	0.5	0	0	0.5	0.5	0.5	0.5	0	0	0.5	0	0.5	0.5	0.5	0	0	0	0	0.5	0.5	0	0.5	0.5		0.5	0.5	0	0	1	0.5	0.5	0.5	0.5	0.5	0.5	0.5	0	0.5	0	0.5	0.5	0.5	0	0	0.5	0	0.5
0	0	0	0	0	0	0	0.5	0.5	0.5	0	0	0.5	0.5	0.5	0	0.5	0.5	0	0	0	0	0.5	0.5	0	0		0.5	0.5	0	0	0.5	0.5	0.5	0.5	0.5	0	0.5	0.5	0	0.5	0	0	0	0.5	0.5	0.5	0	0.5	0.5
0.5	0.5	0.5	0.5	0	0	0.5	0.5	0.5	0	0	0.5	0.5	0	0	0	1	0	0	0	0.5	0.5	0	0	0.5	0.5		0.5	0.5	0	0.5	0	0.5	0.5	0.5	0	0.5	0.5	0.5	0.5	0.5	1	0.5	0.5	0.5	0.5	0	0.5	0.5	0
0.5	0	0.5	1	0.5	0.5	0.5	0.5	0.5	0	0	0	0	0	0	0	0.5	0	0.5	0	0.5	0.5	0	0	0.5	0		0	0.5	0.5	0	0	1	0.5	0.5	0.5	1	0.5	0.5	0.5	0.5	1	0.5	0.5	0	0.5	0.5	0	0.5	0
0	0	0.5	0.5	0	0.5	0.5	0.5	0.5	0.5	0	0	0	0	0.5	0	0.5	0	0	0	0	0.5	0	0	0	0		0.5	0.5	0.5	0	0.5	0	0.5	0.5	0.5	0	0.5	0	0.5	0.5	0.5	0.5	0.5	0.5	0.5	0	0.5	0	0
0.5	1	0.5	0.5	0	0	0.5	0.5	0.5	0	0.5	0	0	0	1	0.5	0	0.5	0	0	0	1	0.5	0	0	0.5		0.5	0.5	0.5	0	0.5	0.5	0.5	0.5	0.5	0.5	0.5	0			0	0.5	0	0	0	0	0.5	0.5	0
0	0.5	0.5	0	1	0	0	0	0	0	0	0	0	0.5	0	0	0	0	0.5	0	0	0	0.5	0.5	0.5	0.5		0	0	0.5	0	0.5	0.5	0.5	0.5	0	0.5	1	0.5	0.5		0.5	0.5	0	0.5	0	0.5	0.5	0.5	0
0.5	0.5	0	0	0.5	0	0.5	0.5	0.5	0	0	0	0.5	0	0.5	0.5	0	0	0	0	1	0	0	0.5	0.5	0		0.5	1	0.5	0.5	0.5	0.5	0.5	0.5	0.5	0.5	0.5	0.5	0.5		0	0.5	0	0.5	0	0	0.5	0.5	0
0	0.5	0.5	0	0	0	1	0	0.5	0.5	0	0	0.5	0.5	0	0	0	0	0	0	0.5	0.5	0.5	0	0	0		0.5	0.5	0.5	0.5	1	0	0.5	0	0	0.5	0.5	0.5	0.5		0.5	0	0.5	0	1	0.5	0.5	0.5
0	0.5	0	0	0.5	0.5	0.5	0.5	0.5	0.5	0	0.5	0	0	0	0	0	0.5	0	0	0.5	0.5	0.5	0.5	0.5	0		0.5	0.5	0	0	0.5	0.5	0.5	0.5	0	0.5	0.5	0.5	0.5		0.5	0	0	0	0	0.5	0	0.5
0.5	0	0	1	0	0	0	0.5	0.5	0	0	0	0.5	0	0	0	0	0	0	0	0.5	0.5	0	0.5	0	0		0.5	0.5	0.5	0	0.5	0.5	0.5	0.5	0.5	0.5	0.5	0.5	0.5		0.5	0.5	0	0	0.5	0	0.5	0.5
0.5	0	0	0	0.5	0	0.5	0	0	0.5	0	0	0	0	0	0	0	0	0	0.5	0.5	0.5	0	1	0.5	0		0.5	0.5	0.5	0	0.5	0.5	0.5	0.5	0.5	0.5	0.5	0	0.5		0	0	0.5	0.5	0	0.5	0	0.5
0.5	1	0	0	0.5	1	0	0.5	0	0	0	0	0.5	0.5	0	0	0.5	0	0	0	0.5	0.5	0	0	0	0		0.5	0.5	0.5	0	0	0	0.5	0.5	0.5		0.5	0.5	0.5		0	0.5	0.5	0	0	0	0.5	0
0	0.5	0	0	0	0	0	0.5	0	0.5	0	0	0	0	0	0	0	0.5	0	0.5	0.5	0	0.5	0	0	0.5		0.5	0.5	0.5	0	0.5	0	0.5	0.5	0.5		0	0.5	0.5		0	0.5	0	0	0.5	0	0.5	0
0.5	0	0	0.5	0.5	0.5	0.5	1	0.5	0.5	0.5	0	0	0	0	0.5	0.5	0	0	0	0	0.5	0.5	0.5	0.5	0.5		0.5	0.5	0.5	0.5	0.5	0.5	0.5	0.5	0.5		0	0.5	0.5		0	0.5	0.5	0.5	1	0.5	0	0.5
0	0.5	0.5	0.5	1	0.5	0.5	0	0.5	0	0.5	0	0	0	0	0.5	0	0	0.5	0	0.5	0	0	0	0	0		0.5	0	0.5	0.5	0.5	0.5	0.5	0.5	0		0.5	0	0.5		0.5	0	0	0.5	0.5	0.5	0	0
0	0.5	0.5	0.5	1	0	0.5	0.5	0.5	1	0	0	0	0	0.5	0.5	0.5	0.5	0	0	0.5	0.5	0	0	0	0.5		0	0	0.5	0	0.5	0.5	0.5	0	0.5		0.5	0.5	0.5		0.5	0	0	0.5	0	0	0	0.5
0.5	1	0.5	0.5	1	1	0.5	1	0.5	0.5	0	0	0	0	0	0	0.5	0	0	0	0.5	0	0	0	0	0.5		0.5	0.5	0	0.5	0.5	0.5	0.5	0.5	0.5		0.5	0.5	0.5		0.5	1	0	1	0.5	1	0	0
0	0	0.5	0.5	0.5	0	0.5	0.5	0.5	0.5	0	0	0	0.5	0.5	0.5	0	0	0	0.5	0.5	0	0	0	0	0		0	0.5	0	0.5	0	0.5	0.5	0.5			0	0.5	0.5		0.5	0.5	0.5	0.5	0	0.5	0.5	0
0.5	0.5	0	0.5	0.5	0	0	0	0	0	0.5	0	0.5	0	0.5	0.5	0	0.5	0	0.5	0.5	0	0	0.5	0	0		0.5	0.5	0.5	0.5	0.5	0.5	0.5	0			0.5	0.5	0.5		0	0.5	0.5	0.5	0.5	0.5	0	0.5
0	0	0.5	0	0.5	1	0	0.5	0.5	0.5	0	0	0.5	0.5	0	0	0	0	0	0	0.5	1	0	0	0.5	0.5		0	0.5	0.5	0.5	0.5	0.5	0.5	0.5			0.5	0.5	0		0.5	0	0.5		0	0.5	0
0.5	0	0.5	0.5	1	0		0	0.5	0.5	0	0	0.5	0	0	0	0	0	0	0.5	0.5	0	0.5	0	0	0.5		0	0.5	0.5	0	0	0.5	0.5	0.5			0.5	0.5	0		0.5	0	0.5		0	0	0
0.5	0.5	0	0.5	0	0.5		0.5	0.5	0	0	0	0.5	0	0	0	0	0.5	0	0.5	0	0.5	0.5	0.5	0	0		0.5	0.5	0	0	0	0	0.5	0.5			0.5	0.5	0.5		0.5	0.5	0		1	0	0.5
0.5	0	0.5	0.5	1	0		0.5	0	0	0	0	0.5	0.5	0	0.5	0	0	0	0	0.5	0.5	0.5	0		0		0.5	0.5	0.5	0.5	0.5	0.5	0.5	0.5			0.5	0.5	1		0	0.5	0.5		0		0
0	0	0.5	0	0.5	0.5		0.5	0	1	0.5	0	0	0.5	0	0	0	0	0	0	0	0.5	0.5	0				0.5	0.5	0	0.5	1	0.5	0.5	0.5			0.5	0.5	0.5		0	0.5	0		0		0
0.5	0	0.5	1	0	0.5		0.5	0.5	0.5	0	0.5	0.5	0	0	0.5	0	0	0	0	0	0	0	0.5				0.5	0.5		0	0.5	0.5	0.5	0.5			0.5	0.5	0.5		0.5	0	0.5				0.5
0.5	0	0.5	0.5	0	0.5		0.5	0.5	0.5	0	0	0	0.5	0	0	0	0	0	0.5	0.5	0	0.5	0				0.5	0.5		0.5	0		0.5	0.5			0.5	0.5	0.5		0.5	0.5	0.5				0
0	0	0.5	0	0	0.5		0.5	0.5	1	0	0	0	0	0.5	0.5	0	0	0	0.5	0	0	0	0				0	0.5		0.5	0		0.5	0.5			0	0.5	0.5		0.5	0.5					0.5
0.5	0.5	0	0.5	0.5	0.5		0.5	0.5	0.5	0.5	0	0	0	0	0	0	0	0	0.5	0	0.5	0	0				0.5	0.5		0.5	0.5		0.5	0.5			0.5	0.5	1			0.5					0
0	0.5	0.5	0.5	0	0		0.5	0	0	0.5	0	0		0	0	0.5	0	0	0.5	0	0	0.5	1				0	0.5		0	0.5		1	0.5			0	0.5	0.5			0.5
0.5	1	0.5	0.5	0	0		0.5	0	0	0		0		0	0.5	0	0	0.5	0.5	0.5	0.5	0	0.5				0	0.5		0.5	0.5		0.5	0.5			0.5	0.5	0.5			0.5
0	0.5	0.5	0	0	0		0.5	0.5	0	0				0	0.5	0	0.5	0.5	0	0	0.5		0				0.5	0.5		0	0.5		0.5	0.5			0.5	0.5	0			0.5
0.5	0.5	0	0.5	0	0		0.5	0	1	0				0	0	0	0.5	0	0	0.5	0.5		0.5				1	0.5		0.5	0.5		0.5	0.5			0	0.5	0.5			0.5
0	0.5	0.5	0.5	0	0.5		0.5	0	0	0.5				0.5	0	0	0	0.5	0	0.5	0						0	0		0	0.5		0.5	0.5				0	0.5			0.5
0.5	0.5	0	0.5	0	0		1	0.5	0	0				0	0.5	0	0	0	0	0.5	0.5						0	0		0	1		1	0.5				0.5	0.5			0.5
0	0.5	0.5	0	0	0		0.5	0.5	0	0				0	0	0	0	0	0	0.5	0							0.5		0.5	0.5		0.5	0.5				0.5	0			0.5
0	0.5	0.5	0.5	0	0		0.5	0	0.5	0.5				0.5	0.5	0	0	0.5	0	0	0.5							0.5		0.5	0.5		0.5	0.5				0.5
0		0.5	0.5	0	0		0.5	1	0	0				0	0	0	0.5	0.5	0	0.5	0.5									0.5	0.5		0.5	0.5				0.5
0.5		0.5	0	0	0.5		0.5	0.5	0.5	0				0.5	0	0.5	0.5	0	0	0.5	0									0	0.5		0.5	0				0.5
0.5		0.5	0.5	0	0		0.5	0	0.5	0				0	0.5	0	0.5	0	0	0	0.5									0	0.5		0.5	0.5				0.5
1		0.5	0.5	0.5	0.5		0	0	0.5						0	0.5	0	0.5	0.5	0.5	0.5										0.5			0.5				0.5
0.5		0.5	0.5	0	0.5				0						0	0	0.5	0	0	0.5	0.5										0.5							0
0		1	0	0	0.5				1							0	0	0	0	0	0																	0.5
0.5		0.5	0	0	0.5				0							0	0	0	0.5		0																	0
0.5		0.5	0.5	0.5	0.5											0.5	0	0	0.5		0																	0.5
0.5		0.5	0.5	0.5	0												0	0.5	0		0.5																	0
0.5		0.5	0.5	0	0												0	0.5	0		0.5																	0.5
0.5		0.5	0.5	0	0												0	0	0		0																	0.5
0.5		0.5	0	0	0												0	0	0.5		0
		0.5	0.5	0	0												0	0	0
		0	0.5	0.5	0													0	0
		0.5	0.5	0.5	0.5													0	0
		0.5	0.5	0.5	0
			0.5	0	0
			0.5	0.5	0
			0	0.5	0.5
			0.5	0	0.5
			0.5	0	0
			0.5	0.5	0.5
				0.5	1
				0.5	0.5
				0.5	0.5
				0.5	0.5
				0.5	0.5
				0.5	0
				0.5	0.5
				0.5	0.5
				0.5	0.5
				0.5	0.5
				0.5
				0
				0
		#REF!	#REF!	#REF!	#REF!	#REF!	#REF!	#REF!
		#REF!	#REF!	#REF!	#REF!	#REF!	#REF!	#REF!
		#REF!	#REF!	#REF!	#REF!	#REF!	#REF!	#REF!
[truncated: 1 more columns]

## Sheet: Real tail grasping
Real tail grasping condition (Experiment 2.1)
Caps2-KO						WT
KO#09	KO#10	KO#11	KO#12	KO#13		WT#01	WT#02	WT#03	WT#04	WT#05	WT#06	WT#07	WT#08
0.433333	0.408333	0.5	0.561404	0.535088		0.49	0.241667	0.575	0.491071	0.5	0.52381	0.478723	0.5
0.0251174	0.0278507	0.0170946	0.0281816	0.0170675		0.0174379	0.0325291	0.0261055	0.0298565	0	0.0176317	0.0148804	0
60	60	59	57	57		50	60	60	56	50	63	47	45
0	0.5	0.5	0.5	0.5		0.5	0	0.5	0	0.5	0.5	0.5	0.5
0.5	0.5	0.5	0.5	0.5		0	0	0.5	0.5	0.5	0.5	0.5	0.5
0.5	0	0.5	0.5	0.5		0.5	0.5	0.5	0.5	0.5	0.5	0.5	0.5
0.5	0.5	0.5	0.5	0.5		0.5	0	0.5	0.5	0.5	0.5		0.5
0.5	0.5	0.5	0.5	0.5		0.5	0	0.5	0.5	0.5	0.5	0.5	0.5
0.5	0.5	0.5	0.5	0.5		0.5	0.5	0.5	0.5	0.5	0.5	0.5	0.5
0.5	0.5	0.5	0.5	0.5		0.5	0	0.5	0.5	0.5	0.5	0.5	0.5
0.5	0	0.5	0.5	0.5		0.5	0	0.5	0.5	0.5	0.5	0.5	0.5
0.5	0	0.5	0.5	0.5		0.5	0	0.5	0.5	0.5	0.5	0.5
0.5	0	0.5	0.5	0.5			0.5	0.5		0.5	0.5	0.5	0.5
						1		0.5	0.5			0.5	0.5
0.5	0.5	0.5	0.5	0.5		0.5	0	0.5	0.5	0.5	0	0.5	0.5
0.5	0.5	0.5	0.5	0.5		0	0		0.5	0.5	0.5	0.5	0.5
0.5	0.5	0.5	0.5	0.5		0.5	0	1	1	0.5	0.5		0.5
0.5	0.5	0.5	0.5	0.5		0.5	0	0.5	0.5	0.5	0.5	0.5	0.5
0.5	0.5	0.5	0.5	0.5		0.5	0	0.5	0.5	0.5	0.5	0.5	0.5
0.5	0	0.5	0	0.5		0.5	0	1	0	0.5	0.5	0.5
0.5	0.5	0.5	0.5	0.5		0.5	0	0.5	0.5	0.5	0.5	0.5	0.5
0.5	0	0.5	0.5	0.5			0	0.5	0.5	0.5	0.5	0.5	0.5
0.5	0	0.5	0.5	0.5		0.5	0	0.5	0.5	0.5	0.5	0.5
0.5	0.5	0.5	0.5	0.5		0.5	0.5	0.5			0.5	0.5	0.5
						0.5		0.5	0.5	0.5		0.5	0.5
0.5	1	0.5	0.5	0.5		0.5	0		0.5	0.5	1		0.5
0.5	0.5	0.5	0.5	0.5		0.5	0	0.5	0.5	0.5	0.5	0.5	0.5
0.5	0.5	0.5	1	0.5		0.5	0.5	0.5	1	0.5	0.5	0.5	0.5
0.5	0.5	0.5	0.5	0.5			0	0.5	0	0.5	0.5	0.5	0.5
0.5	0.5	0.5	0.5	0.5		0.5	0.5	0	0.5	0.5	0.5	0.5
0.5	0.5	0.5	0.5	0.5		0.5	0.5	0.5	0.5	0.5	0.5	0.5	0.5
0.5	0.5	0.5	1	0.5		0.5	0.5	0.5	0.5	0.5	0.5	0.5	0.5
0.5	0	0.5	1	1		0.5	0.5	1	0.5	0.5	0.5	0.5	0.5
0.5	0	0.5	0	0.5		0.5	0.5	1			0.5	0.5	0.5
0.5	0	0.5		1		0.5	0.5	0.5	0.5	0.5		0	0.5
			0.5			0.5		0.5	0.5	0.5	0.5		0.5
0.5	0.5	0.5	1	0.5		0.5	0.5		0	0.5	0.5	0.5
0	0.5	0.5	1	0.5		0.5	0.5	0.5	0	0.5	0.5	0.5	0.5
0	0.5	0.5	0.5	0.5			0.5	0.5	0	0.5	0.5	0.5	0.5
0.5	0.5	0.5	0.5	0.5		0.5	0.5	0.5	0.5	0.5	0.5	0.5	0.5
1	0.5	0.5	0.5	0.5		0.5	0	0.5	0.5	0.5	0.5	0.5	0.5
0.5	0.5	0.5	0.5	0.5		0.5	0	0.5	0.5		0.5	0.5	0.5
0.5	0.5	0.5	0.5	0.5		0.5	0	1	0.5	0.5	1	0.5	0.5
0	0.5	0.5	0.5	0.5		0.5	0	0.5		0.5	1	0.5	0.5
0	0.5	0		0.5		0.5	0.5	0.5	0.5	0.5	1
0.5	0.5	0	0.5			0.5	0	0.5	0.5	0.5		0.5	0.5
			0.5	0.5		0.5			0.5	0.5	0.5	0	0.5
0.5	0.5	0.5	0.5	0.5		0.5	0	0.5	0.5	0.5	0.5	0.5	0.5
0.5	0.5	0.5	0.5	0.5			0	0.5	0.5	0.5	0.5	0.5	0.5
0.5	0.5	0.5	1	0.5		0.5	0.5	0.5	1	0.5	0.5	0.5	0.5
0.5	0.5	0.5	0.5	0.5		0.5	0.5	1	0.5	0.5	0.5	0.5	0.5
0.5	0.5	1	0.5	0.5		0.5	0.5	1	1		0.5	0.5	0.5
0.5	0	1	0.5	0.5		0.5	0.5	0.5	0.5	0.5	0.5	0.5	0.5
0.5	0.5	0.5	0.5	0.5		0.5	0.5	0.5	0.5	0.5	0.5	0.5	0.5
0.5	0.5	0.5	0.5	0.5		0.5	0.5	0.5		0.5		0.5
0.5	0.5	0.5		1		0.5	0.5	0.5	0.5	0.5	0.5
0.5	0.5	0.5	0.5			0.5	0.5	0.5	0.5	0.5	0.5
			0.5	0.5		0.5			1	0.5	0.5
0	0.5	0.5	1	0.5			0	0.5	0.5		0.5
0.5	0	0.5	0.5	0.5			0.5	0.5	0.5		0.5
0.5	0.5	0.5	0.5	0.5			0	1	0.5		0.5
0.5	0.5	0.5	1	0.5			0.5	0.5	0.5		0.5
0	0.5	0.5	1	0.5			0	0.5	0.5		0.5
0	0.5	0.5	0.5	1			0.5	0.5	0.5		0.5
0	0.5	0.5	0.5	0.5			0	1
0.5	0.5	0.5					0.5	0.5			0.5
0.5	0.5	0.5					0	0.5			0.5
0.5	0.5						0.5	1			0.5
											0.5
											0.5
											0.5
											0.5
											0.5
											0.5

## Sheet: Rubber tail without stroking
Rubber tail without stroking condition (Experiment 2.2)
Caps2-KO												WT
KO#01	KO#02	KO#03	KO#04	KO#05	KO#06	KO#07	KO#08	KO#09	KO#10	KO#11		WT#01	WT#02	WT#03	WT#04	WT#05	WT#06	WT#07	WT#08	WTa#01	WTa#02	WTa#03	WTa#04
0.364583	0.388889	0.35	0.360465	0.125	0.193182	0.268293	0.325581	0.185714	0.130952	0.283784		0.392857	0.208333	0.395349	0.4	0.418605	0.297619	0.292683	0.333333	0.428571	0.645161	0.351351	0.365854
0.0551826	0.0524378	0.0520008	0.0508117	0.036802	0.0465964	0.0431163	0.0467188	0.0414329	0.0383286	0.0495495		0.0497838	0.0359562	0.0355238	0.0438086	0.0438026	0.0419457	0.0389481	0.0405632	0.0402209	0.0663712	0.0469204	0.0524532
48	45	50	43	44	44	41	43	35	42	37		42	48	43	45	43	42	41	42	42	31	37	41
0	0.5	1	0	0	0	0.5	0.5	0.5	0	0		0.5	0.5	0.5	0	1	0	0.5	0	0.5	0	0.5	0.5
0	0.5	0	0	0.5	0	0	0.5	0	0	0		0	0	0.5	0.5	0	0.5	0.5	0	0.5	0	0	0
0	1	1	0.5	0.5	0	0	0.5	0	0	1		0.5	0.5	0.5	0.5	0	0	0.5	0.5	0	0.5	0.5	0
1	1	0	0.5	1	0	0	1	0.5	0.5	0.5		0	0	0.5	0.5	0.5	0.5	0.5	0	0.5	0.5	0	0
1	0.5	1	0.5	0	0	0.5	0.5	0.5	0.5	0.5		0.5	0	0.5	0.5	0.5	0.5	0	0.5	0.5	0	0.5	0
1	1	0.5	0	0	0	0	0.5	0	0.5	0.5		0.5	0.5	0.5	0	0	0.5	0	0	0.5		0.5	0
0.5	0	0.5	1	0	0	0.5	0.5	0	0	0.5		0.5	0	0.5	1	0	0	0	0.5	0.5	1		0
0	1	0	0	0	0.5	0.5	0.5	0.5	0	1			0		0		0	0.5	0.5	0	0.5	0
0		1	0	0	0	0	0.5		0	0.5		0.5	0	1		0.5	0	0	1	0.5	0	0	0
	0.5	0.5	0.5	0				0				0.5	0	0.5	0	1	0.5				1	0	0.5
0.5	0	0			0.5	0	0	0.5	0.5	0		0.5		0	0.5	0.5		0.5	0	0.5	0	0.5	0
0	0		0	0	1	0.5	0.5	0.5	0	0		0.5	0.5	0.5	0.5	0.5	0	0.5	0.5	0.5	1	0.5	0
0.5	0	1	1	0.5	0	0.5	0	0.5	0	0		0.5	0	0.5	0.5	0.5	0.5	0.5	0.5	0	0.5	0.5	0
0.5	0	0.5	0	0	0.5	0	0	0	0.5	0.5		0.5	0	0.5	0.5	0	0	0	0	0	0.5	0	0
0.5	0.5	0	0	0.5	1	0	0	0.5	0	0		0.5	0	0.5	0	0.5	0.5	0.5	0	1	1		0.5
1	0.5	0	1	0	0	0.5	0.5	0	0.5	0			0	0	0.5	0.5	0	0	0.5	0.5	0.5	0.5	0.5
1	0	0		0	0	0	0	0	0	0		0.5	0	0	0	0.5	0.5	0.5	0.5	0.5		0.5	0
0.5		0.5	0	0.5	0	0.5	1		0	0		0	0.5		1	0.5	0.5	0.5	0.5	0.5	0.5	0
0	0	0	0.5	0		0		0	0			0.5	0	0.5			0		0.5		1	0	0.5
0.5	0.5	0.5	0	0	0		0.5	0	1	0		0	0.5	0.5	0	0		0.5	0.5	0.5	0.5	0.5	0.5
0.5	0	0.5	0	0	0.5	0.5	0	0.5		0.5		0.5	0.5	0	0.5	0	0.5	0.5		1	0.5	0.5	0.5
	0.5		0.5		0	0	0.5	0.5	0	0.5		0		0	0.5	0.5	0	0.5	0.5	0.5	1	0.5	0.5
1	0.5	0.5	0.5	0	0	0	0.5		0	0		0.5	0	0	0.5	0	0.5	0	0.5	0.5	1	0	0
0	1	0.5	0.5	0	0.5	0	0	0	0	0.5		0	0	0	0.5	0.5	0.5	0	0	1	1	0.5	0
0	0.5	0	0.5	0	0	0.5	0	0	0				0.5	0	1	0	0.5	0.5	0.5	0.5	1	1	1
0.5	0	0	1	0	0	0.5	0.5	0	0	0		0	0	0.5	0.5	0	0.5	0	0.5	0.5	1		0.5
0	0	0.5		0	0.5	0	0	0		0		0.5	0		0.5	0.5	1	0	0.5	0.5		0
0	0.5	0.5	0	0		0	0	0	0	0.5		0.5	0	0.5		0.5	0.5			0.5	0.5	0.5	0
0		0	0	0	1				0	0		0	0.5	0	1			0.5	0.5	0.5	0.5	1	0.5
0	1	0.5	0.5	0	0	0	0.5	0	0	0.5		0	0	0.5	0	0.5	0	0	0		1	0.5	0.5
1	0	0.5	0	0	0	0.5	0.5	0	0	0		0	0	0.5	0.5	0.5	0.5	0.5	0.5	0.5		0.5	0.5
1	0	0	0.5		0.5	0.5	0.5	0.5	0			0.5	0	0.5	0.5	0.5	0.5	0.5	0.5	0	1	0.5	0.5
	0.5		0.5	0	0	0	0	0	0	0.5		1		0.5	0.5	0.5	0.5	0	0.5	0.5	1	0.5	0.5
0.5	0.5	1	1	0	0	0.5	0.5	0	0	0.5		0	0.5	0.5	0.5	1	0.5	0.5	0	0.5	1	0	1
0.5	0	0	0	0	0	0.5	0	0	0	0		1	0	0.5	0.5	0.5	0.5	0.5	0	0	0.5		0.5
0.5	1	0	0.5	0	0.5		0	0.5		0.5			0	0.5	0.5	0.5	0.5	0	0	0		0.5	1
1	0	0.5		0	0	1	1	0	0.5	0		0	0.5	0.5	0		0	0	0.5			0.5
0.5	0.5	1	0.5	0		0	0.5	0	0.5	0		0	0.5		0.5	0	0		0.5	0.5		0	0
0	0	0.5	0.5	0	0	0.5		0.5	0	0.5		0.5	0.5	0.5		1		0.5		0.5		0	1
0		0.5	0.5	0	0.5	0	0.5		0	0.5		0	0	0.5	0	0.5	0	0.5	0.5	0.5		0.5	0.5
0	0.5	1	0	0.5	0.5	0.5	0.5		0	0.5		1	0.5	0.5	0.5	0.5	0	0.5	0.5	0.5		0.5	0.5
0.5	0.5	0.5	0.5		0	0.5	0		0			0.5	0	0.5	0	0.5	0.5	0.5	0	0.5			0.5
	0.5	0	0.5	0.5	0	0.5	0		0.5			0.5		0.5	0.5	0.5	0	0	0.5	0			1
0.5	0	0	0.5	0	0	0	0		0			1	0	0	0	0.5	0	0	0	0.5			0.5
0.5	0.5		0.5	0.5	0	0.5	0		0			0.5	0.5	0.5	0.5	0.5	0.5	0	0	0			0.5
0	0.5	0	0	0.5	0.5		0		0			1	0.5	0.5	0	0.5	0		0.5	0.5
0	0.5	0.5	0.5	0	0		0.5						0.5	0.5	0.5	0.5
0	0.5	0		0	0								0		0.5
0	0	0.5											0.5		0.5
0		0											0.5
0.5		0											0
0		0											0.5
		0
		0

## Sheet: Data set
				Experiment 1	Experiment 2
				Rubber tail task	Rgeal tail grasping	RT without stroking
		Caps2-KO	KO#01	o	-	o
			KO#02	o	-	o
			KO#03	o	-	o
			KO#04	o	-	o
			KO#05	o	-	o
			KO#06	o	-	o
			KO#07	o	-	o
			KO#08	o	-	o
			KO#09	o	o	o
			KO#10	o	o	o
			KO#11	o	o	o
			KO#12	o	o	-	to use another preliminary experiment
			KO#13	o	o	-	to use another preliminary experiment
		WT	WT#01	o	o	o
			WT#02	o	o	o
			WT#03	o	o	o
			WT#04	o	o	o
			WT#05	o	o	o
			WT#06	o	o	o
			WT#07	o	o	o
			WT#08	o	o	o
			WT#09	o	-	-	to use another preliminary experiment
			WT#10	o	-	-	to use another preliminary experiment
			WT#11	o	-	-	to use another preliminary experiment
			WT#12	o	-	-	to use another preliminary experiment
			WTa#01	#14 in Wada et al	-	o
			WTa#02	#15 in Wada et al	-	o
			WTa#03	#16 in Wada et al	-	o
			WTa#04	#17 in Wada et al	-	o
			(*) WTa#01-04 mice were correponding to mice #14-17 in our previous study (Wada et al. 2016)
